# Supplementary material for: Clinical Evidence Regarding Spermidine–Hyaluronate Gel as a Novel Therapeutic Strategy in Vestibulodynia Management
Source: Pharmaceutics. 2024 Nov 12;16(11):1448. doi: 10.3390/pharmaceutics16111448 (PMC11597842; doi:10.3390/pharmaceutics16111448)
Supplement: Supplementary file 1 [file pharmaceutics-16-01448-s001.zip]

Archive with 1 entries (1 files):
- pharmaceutics-3269253-supplementary.pdf
